# Supplementary material for: Bidirectional Modulation of Nociception by GlyT2+ Neurons in the Ventrolateral Periaqueductal Gray
Source: eNeuro. 2023 Jun 12;10(6):ENEURO.0069-23.2023. doi: 10.1523/ENEURO.0069-23.2023 (PMC10270318; doi:10.1523/ENEURO.0069-23.2023)
Supplement: Extended Data Table 1-1 — Detailed statistical data for all figures Download Table 1-1, XLS file. [file enu-eN-NWR-0069-23-s03.xls]

## Sheet: Statistical Summary Table
Statistical Summary Document
Manuscript Title:		Bidirectional modulation of nociception by GlyT2+ neurons in the ventrolateral periaqueductal gray
Animal model used, if applicable:		MICE – GlyT2::Cre+ with viral-vector mediated expression of fluorescent tag + Dreadd channels in PAG
Underlying hypothesis:		By using chemogenetic to engage GlyT2+ neurons in the vlPAG selectively, we will investigate the functional role of these previously uninvestigated neurons in acute pain behaviours
Definitions of ‘n’:		n = number of animals in all Figures except Figure 3H-I.
		Figure 3D-I. n = number of neurons sampled from x animals is reported for each experiment (eg. n neurons from x animals).
Animal use summary		Total GlyT2 animals reported in the nociception and behavioural tests are: 40.
		29 (in three different groups: control, excitatory and inhibitory) male mice and 11 ( two groups of excitatory and inhibitory) female mice
Other		In Fig 3D-I: Normality : p>= 0.05, assesed using Shapiro-Wilk test; Homogeneity of Var : p>= 0.05,assessed using Levene test (Based on Mean), Mauchly
		In Fig 4-6 Normality was assessed by the Shapiro-Wilk test, and outliers were identified by the ROUT method (Q=1%) using GraphPad Prism.
		histology confiremed all animlas in GlyT2-Cre + , male and female used in the behaviour and nociception test were bilatterally spread of virus except in male control (mCherry controls) 3 of 8 mice were unilateral virus spread in the vlPAG
Statistical summary table:
Figure/table in which data are presented	Data structure	Statistical test	P-value	Experimental question
			If P is considered significant this is indicated in bold.		Finding/ conclusion	Experimental location/variable	Mean value	Standard Deviation	n	Units (Y bar name)	Data comparisons	Any other experimental factors	Comments
3A-C	parametric	unpaired t-test	0.0002	Does CNO administration functionally activate hm3D expressing neurons in the vlPAG of GlyT2::Cre+ mice? (IHC)			(or other summary statistic)	(SD)	(value)		e.g. WT vs KO	e.g. subjects’ age or sex	Normality was assessed by the Shapiro-Wilk test, and outliers were identified by the ROUT method (Q=1%) Homogeneity of Var : p>= 0.05,assessed using Levene test (Based on Mean), Mauchly
3H		Two tailed paried t-test.	0.642	Does CNO administration functionally activate hm3D expressing neurons in the vlPAG of GlyT2::Cre+ mice? (membrane potential)	Yes	Immunohistochemistry of cFos (an immediate early gene expression) in GlyT2 positive neurons in the vlPAG	CNO 77.99 vs sailine 23.83	8.55 vs 16.68	CNO:5, saline:5	% mCherry+ neurons expressing c-Fos	% mCh+ + cFos expressing neurons following saline vs CNO injection	male mice expressing hm3Dq	Manual counts of IF mCherry and IR c-Fos neurons
	parametric	Two tailed paried t-test.	0.001		mCherry - No	whole-cell electrophysiology of Dreadd expressing neurons in vlPAG	pre vs CNO -66.01 vs -66.3	5.06 vs 5.94	8	mV	pre vs CNO	3 mice
		Two tailed paried t-test.	0.001		hM3Dq - yes		pre vs CNO -65.07 vs -54.2	7.57 vs 6.55	7		pre vs CNO	5 mice
3I	parametric	Two tailed paried t-test.	0.249	Does CNO administration functionally activate hm3D expressing neurons in the vlPAG of GlyT2::Cre+ mice ?(Frequency)	hM4Di - yes		pre vs CNO -60.89 vs -66.4	6.31 vs 6.67	8		pre vs CNO	3 mice
	parametric	Two tailed paried t-test.	0.008		mCherry - No	loose-patch electrophysiology of Dreadd expressing neurons in vlPAG	pre vs CNO 3.23 vs 3.56	2.25 vs 2.35	7	Hz	pre vs CNO	2 mice
	parametric	Two tailed paried t-test.	0.008		hM3Dq - yes		pre vs CNO1.87 vs 7.66	0.85 vs 3.88	6		pre vs CNO	3 mice
4B Green graph	parametric	RM-one-way ANOVA Bonferroni's multiple comparsion test	0.5908	Does injection of vehicle or CNO (5mg/kg) in mcherry, control group, alter the response behaviour of male mice in the acetone test? (baseline vs control vs CNO5)	hM4Di - yes		pre vs CNO 2.44 vs 0.06	1.34 vs 0.10	6		pre vs CNO	3 mice
4B blue graph	parametric	RM-one-way ANOVA Bonferroni's multiple comparsion test	0.0015	Does injection of vehicle or CNO (3mg/kg) in hm3D, excitatory group alter alter the response behaviour of male mice in the acetone test? (baseline vs control vs CNO3)	No	mCherry expression in GlyT2+ neurons in the vlPAG	basline 3.313 vs vehicle 3.98 vs 4.06	basline 1.462 vs vehicle 1.635 vs CNO 1.898	8	No. of licking	baseline vs control vs CNO	male mice
4B red graph	parametric	RM-one-way ANOVA Bonferroni's multiple comparsion test	<0.0001	Does injection of vehicle or CNO (5mg/kg) in hm4D, inhibitory group, vlPAGneurons of male mice alter the response behaviour of male mice in the acetone test? (baseline vs control vs CNO5)	yes , more responses are observed (cold allodynia)	mh3D expression in GlyT2+ neurons in the vlPAG	basline 3.333 vs vehicle 3.33 vs 6.556	basline 0.9682 vs vehicle 1.500 vs CNO 2.789	9	No. of licking		male mice	one outlier
4C Green graph	parametric	RM-one-way ANOVA Bonferroni's multiple comparsion test	0.2613	Does injection of vehicle or CNO (5mg/kg) in mcherry, control group, alter the response behaviour of male mice in hotplate test? (baseline vs control vs CNO5)	yes , fewer responses are observed (hypoalgesia)	mh4D expression in GlyT2+ neurons in the vlPAG	basline 4.182 vs vehicle 3.909 vs 1.727	basline 1.230 vs vehicle 0.7355 vs CNO 1.367	11	No. of licking		male mice
4C blue graph	parametric	RM-one-way ANOVA Bonferroni's multiple comparsion test	<0.0001	Does injection of vehicle or CNO (5mg/kg) in hm3D, excitatory group, alter the response behaviour of male mice in hotplate test? (baseline vs control vs CNO3)	No	mCherry expression in GlyT2+ neurons in the vlPAG	basline 15.68 vs vehicle 17.19 vs 16.68	basline 2.626 vs vehicle 2.057 vs CNO 1.894	8	Paw withdrawal latency (s)		male mice
4C red graph	parametric	RM-one-way ANOVA Bonferroni's multiple comparsion test	0.0002	Does injection of vehicle or CNO (5mg/kg) in hm4D, inhibitory group,alter the response behaviour of male mice in hotplate test? (baseline vs control vs CNO5)	yes , faster response times are observed (hyperalgesia)	mh3D expression in GlyT2+ neurons in the vlPAG	basline 15.72 vs vehicle 16.15 vs 9.547	basline 2.940 vs vehicle 1.952 vs CNO 2.448	10	Paw withdrawal latency (s)		male mice
5C Green graph	parametric	Paired t-test	0.9722	Does injection of vehicle or CNO (5mg/kg) in mcherry, control group, alter the total distance moved of male mice in LMA test? (control vs CNO5)	yes , slower response times are observed (hypoalgesia)	mh4D expression in GlyT2+ neurons in the vlPAG	basline 15.55 vs vehicle 17.31 vs 22.47	basline 1.370 vs vehicle 1.889 vs CNO 5.247	10	Paw withdrawal latency (s)		male mice	one outlier
5C blue graph	parametric	Paired t-test	0.0043	Does injection of vehicle or CNO (3mg/kg) in hm3D, excitatory group, alter the total distance moved of male mice in LMA test? (control vs CNO3)	No	mCherry expression in GlyT2+ neurons in the vlPAG	vehicle 51.89 vs 52.07	vehicle 13.20 vs CNO 10.01	8	Total distance moved	vehicle vs CNO	male mice
5C red graph	parametric	Paired t-test	0.1727	Does injection of vehicle or CNO (5mg/kg) in hm4D, inhibitory group alter the total distance moved of male mice in LMA test? (control vs CNO5)	yes , animals move more (hyperactivity)	mh3D expression in GlyT2+ neurons in the vlPAG	vehicle 44.45 vs 65.48	vehicle 11.86 vs CNO14.47	9	Total distance moved		male mice	one outlier
5D Green graph	parametric	Paired t-test	0.0869	Does injection of vehicle or CNO (5mg/kg) in mcherry, control group, alter the total time of mobility of male mice in LMA test? (control vs CNO5)	No	mh4D expression in GlyT2+ neurons in the vlPAG	vehicle 51.64 vs 45.36	vehicle 11.37 vs CNO 10.90	11	Total distance moved		male mice
5D blue graph	parametric	Paired t-test	0.0075	Does injection of vehicle or CNO (3mg/kg) in hm3D, excitatory group, alter the total time of mobility of male mice in LMA test? (control vs CNO3)	No	mCherry expression in GlyT2+ neurons in the vlPAG	vehicle 835.6 vs 945.3	vehicle 162.8 vs CNO 110.3	8	Total time of mobility (sec)		male mice
5D red graph	parametric	Paired t-test	0.2157	Does injection of vehicle or CNO (5mg/kg) in hm4D, inhibitory group alter the total time of mobility of male mice in LMA test? (control vs CNO5)	Yes, increased the mobility time	mh3D expression in GlyT2+ neurons in the vlPAG	vehicle 815.1 vs 997.5	vehicle 159.0 vs CNO 75.77	10	Total time of mobility (sec)		male mice
5E Green graph	non parametric	Wilcoxon matched-pairs signed rank test	>0.9999	Does injection of vehicle or CNO (5mg/kg) in mcherry, control group, alter the jumping number of male mice observed in LMA test? (control vs CNO5)	No	mh4D expression in GlyT2+ neurons in the vlPAG	vehicle 840.1 vs 776.6	vehicle 130.8 vs CNO 157.7	11	Total time of mobility (sec)		male mice
5E blue graph	non parametric	Wilcoxon matched-pairs signed rank test	0.0156	Does injection of vehicle or CNO (3mg/kg) in hm3D, excitatory group, alter the jumping number of male mice observed in LMA test? (control vs CNO3)	No	mCherry expression in GlyT2+ neurons in the vlPAG	vehicle 1.429 vs 2.143	vehicle 2.992 vs CNO 3.078	7	No. of jumping		male mice	one outlier
5E red graph	non parametric	Wilcoxon matched-pairs signed rank test	0.0625	Does injection of vehicle or CNO (5mg/kg) in hm4D, inhibitory group alter the jumping number of male mice observed in LMA test? (control vs CNO5)	Yes, increased jumping behaviour	mh3D expression in GlyT2+ neurons in the vlPAG	vehicle 0.000 vs 20	vehicle 0.0 vs CNO 8.266	7	No. of jumping		male mice	3 outlier
5F Green graph	parametric	Paired t-test	0.0866	Does injection of vehicle or CNO (5mg/kg) in mcherry, control group, alter the average speed of male mice in LMA test? (control vs CNO5)	No	mh4D expression in GlyT2+ neurons in the vlPAG	vehicle 4.889 vs 0.4444	vehicle 5.183 vs CNO 1.014	9	No. of jumping		injections	2 outlier
5F blue graph	parametric	Paired t-test	0.2998	Does injection of vehicle or CNO (3mg/kg) in hm3D, excitatory group, alter the average speed of male mice in LMA test? (control vs CNO3)	No	mCherry expression in GlyT2+ neurons in the vlPAG	vehicle 0.04328 vs 0.05278	vehicle 0.01102 vs CNO 0.009724	8	Avarage of speed (m)		male mice
5F red graph	parametric	Paired t-test	0.1701	Does injection of vehicle or CNO (5mg/kg) in hm4D, inhibitory group alter the average speed of male mice in LMA test? (control vs CNO5)	No	mh3D expression in GlyT2+ neurons in the vlPAG	vehicle 0.04120 vs 0.06078	vehicle 0.03443 vs CNO 0.03301	10	Avarage of speed (m)		male mice
5G		N/A		Pie chart of % mobility time/immobility in mcherry, control group following vehicle injection	No	mh4D expression in GlyT2+ neurons in the vlPAG	vehicle 0.04305 vs 0.03784	vehicle 0.009408 vs CNO 0.008984	11	Avarage of speed (m)		male mice
5G		N/A		Pie chart of % mobility time/immobility in mcherry, control group following vehicle injection following CNO (5mg/kg) injection	% mobility vs immobility similar	mCherry expression in GlyT2+ neurons in the vlPAG	mobility 835 vs immobility 365			mobility vs immobility in vehicle injected in control group	mobility vs immobility in 1200 second	male mice
5G		N/A		Pie chart of % mobility time/immobility in hm3D, excitatory group following vehicle injection			mobility 945.40 vs immobility 254.60			mobility vs immobility in CNO injected control group		male mice
5G		N/A		Pie chart of % mobility time/immobility in hm3D, excitatory group following CNO (3mg/kg) injection	% mobility vs immobility different	mh3D expression in GlyT2+ neurons in the vlPAG	mobility 815.1 vs immobility 384.9			mobility vs immobility in vehicle injected in excitatory group		male mice
5G		N/A		Pie chart of % mobility time/immobility in hm4D, inhibitory group following vehicle injection			mobility 997.50 vs immobility 202.0			mobility vs immobility in CNO injected excitatory group		male mice
5G		N/A		Pie chart of % mobility time/immobility in hm4D, inhibitory group following CNO (5mg/kg) injection	% mobility vs immobility similar	mh4D expression in GlyT2+ neurons in the vlPAG	mobility 840.10 vs immobility 359.70			mobility vs immobility in vehicle injected in inhibitory group		male mice
6 B, blue graphs	parametric	RM-one-way ANOVA Bonferroni's multiple comparsion test	0.0014	Does injection of vehicle or CNO (3mg/kg) in hm3D, excitatory group alter alter the response behaviour of female mice in the acetone test? (baseline vs control vs CNO3)			mobility 776.60 vs immobility 422.70			mobility vs immobility in CNO injected inhibitory group		male mice
6 B, red graphs	parametric	RM-one-way ANOVA Bonferroni's multiple comparsion test	0.1051	Does injection of vehicle or CNO (5mg/kg) in hm4D, inhibitory group, alter the response behaviour of female mice in the acetone test? (baseline vs control vs CNO5)	yes , more responses are observed (cold allodynia)	mh3D expression in GlyT2+ neurons in the vlPAG	basline 3.833 vs vehicle 4.00 vs CNO 6.00	basline 0.9309 vs vehicle 1.00 vs CNO 1.897	6	No. of licking	baseline vs control vs CNO	female mice
6 C ,blue graphs	parametric	RM-one-way ANOVA Bonferroni's multiple comparsion test	0.0031	Does injection of vehicle or CNO (5mg/kg) in hm3D, excitatory group, alter the response behaviour of female mice in hotplate test? (baseline vs control vs CNO3)	No	mh4D expression in GlyT2+ neurons in the vlPAG	basline 3.5 vs vehicle 4.1 vs CNO 2.80	basline 0.7906 vs vehicle 0.8944 vs CNO 0.7583	5	No. of licking		female mice
6 C, red graphs	parametric	RM-one-way ANOVA Bonferroni's multiple comparsion test	0.0161	Does injection of vehicle or CNO (5mg/kg) in hm4D, inhibitory group,alter the response behaviour of female mice in hotplate test? (baseline vs control vs CNO5)	yes , faster response times are observed (hyperalgesia)	mh3D expression in GlyT2+ neurons in the vlPAG	basline 16.16 vs vehicle 17.63 vs CNO 12.78	basline 1.301 vs vehicle2.427 vs CNO 2.146	6	Paw withdrawal latency (S)		female mice
6 D, blue graphs	parametric	Paired t-test	0.0015	Does injection of vehicle or CNO (3mg/kg) in hm3D, excitatory group, alter the total distance moved of female mice in LMA test? (control vs CNO5)	yes , slower response times are observed (hypoalgesia)	mh4D expression in GlyT2+ neurons in the vlPAG	basline 18.18 vs vehicle 19 vs CNO 27.37	basline 2.441 vs vehicle 4.104 vs CNO 7.552	5	Paw withdrawal latency (S)		female mice
6 D, red graphs	parametric	Paired t-test	0.6569	Does injection of vehicle or CNO (5mg/kg) in hm4D, inhibitory group alter the total distance moved of female mice in LMA test? (control vs CNO5)	yes , animals move more (hyperactivity)	mh3D expression in GlyT2+ neurons in the vlPAG	vehicle 34.52 vs 58.62	vehicle 8.113 vs CNO 6.957	6	Total distance moved	vehicle vs CNO	female mice
6 E, blue graphs	parametric	Paired t-test	0.0078	Does injection of vehicle or CNO (3mg/kg) in hm3D, excitatory group, alter the total time of mobility of female mice in LMA test? (control vs CNO5)	No	mh4D expression in GlyT2+ neurons in the vlPAG	vehicle 42.98 vs 36.74	vehicle 10.98 vs CNO 25.56	5	Total distance moved		female mice
6 E, red graphs	parametric	Paired t-test	0.4231	Does injection of vehicle or CNO (5mg/kg) in hm4D, inhibitory group alter the total time of mobility of female mice in LMA test? (control vs CNO5)	Yes, increased the mobility time	mh3D expression in GlyT2+ neurons in the vlPAG	vehicle 638.5 vs 973.8	vehicle 133.3 vs CNO 99.82	6	Total time of mobility		female mice
6 F, blue graphs	non parametric	Wilcoxon matched-pairs signed rank test	0.2453	Does injection of vehicle or CNO (3mg/kg) in hm3D, excitatory group, alter the jumping number of female mice observed in LMA test? (control vs CNO5)	No	mh4D expression in GlyT2+ neurons in the vlPAG	vehicle 754.3 vs 588.0	vehicle 123.5 vs CNO 336.5	5	Total time of mobility		female mice
6 F, red graphs	parametric	Paired t-test	0.8662	Does injection of vehicle or CNO (5mg/kg) in hm4D, inhibitory group alter the jumping number of female mice observed in LMA test? (control vs CNO5)	No	mh3D expression in GlyT2+ neurons in the vlPAG	vehicle 0.000 vs 11.80	vehicle 0.000 vs CNO 19.40	5	No.of jumping		female mice	1 outlier
6 G, blue graphs	parametric	Paired t-test	0.0121	Does injection of vehicle or CNO (3mg/kg) in hm3D, excitatory group, alter the average speed of female mice in LMA test? (control vs CNO3)	No	mh4D expression in GlyT2+ neurons in the vlPAG	vehicle 1.600 vs 1.400	vehicle 2.191 vs CNO 1.949	5	No.of jumping		female mice
6G, red graphs	parametric	Paired t-test	0.6072	Does injection of vehicle or CNO (5mg/kg) in hm4D, inhibitory group alter the average speed of female mice in LMA test? (control vs CNO5)	yes, hyperactivity	mh3D expression in GlyT2+ neurons in the vlPAG	vehicle 0.3000 vs 0.04833	vehicle0.008944 vs CNO 0.007528	6	Avarage of speed		female mice
control expt. Extended data figure	parametric	RM-one-way ANOVA Bonferroni's multiple comparsion test	0.3736	In GlyT2:Cre-negative mice which had DIO-hm3D stereotaxically injected in their vlPAG, does injection of vehicle or CNO (3mg/kg) alter the response behaviour of male and female mice in the acetone test? (baseline vs control vs CNO3)	No	mh4D expression in GlyT2+ neurons in the vlPAG	vehicle 0.03600 vs 0.03000	vehicle 0.01140 vs CNO 0.02121	5	Avarage of speed		female mice
	parametric	RM-one-way ANOVA Bonferroni's multiple comparsion test	0.5601	In GlyT2:Cre-negative mice which had DIO-hm3D stereotaxically injected in their vlPAG, does the injection of vehicle or CNO (3mg/kg) alter the response behaviour of male and female mice in the hotplate test? (baseline vs control vs CNO3)	No	Cre independent expression (leak) of mh3D-mCherry in the vlPAG of GlyT2::cre-negative mice	baseline 3.000 vs vehicle 3.400 vs CNO 3.400	baseline 0.3536 vs vehicle 0.6519 vs CNO 0.4183	5	No. of licking	baseline vs control vs CNO3	male and female mice	Extended data figure
	parametric	Paired t-test	0.6959	In GlyT2:Cre-negative mice which had DIO-hm3D stereotaxically injected in their vlPAG, does the injection of vehicle or CNO (3mg/kg) alter the total distance moved of male and female mice in the LMA test? (baseline vs control vs CNO3)	No		baseline 13.37 vs vehicle 15.73 vs CNO 14.28	baseline 4.215 vs vehicle 2.870 vs CNO 3.225	5	Paw withdrawal latency (s)	baseline vs control vs CNO3	male and female mice
					No		vehicle 63.28 vs CNO 59.06	vehicle 18.04 vs CNO 16.31	5	total distance moved (m)	vehicle vs CNO	male and female mice

## Sheet: Sheet1
	Compatibility Report for Statistical_Summary_Document Assareh et al.xls
	Run on 1/03/2023 13:05
	If the workbook is saved in an earlier file format or opened in an earlier version of Microsoft Excel, the listed features will not be available.
	Significant loss of functionality			# of occurrences	Version
	This workbook has label information that will be lost or not visible if the file is saved as an earlier Excel format.			1	Excel 97-2003
					Excel 2007
					Excel 2010
					Excel 2013
					Excel 2016
					Excel 2019
	Minor loss of fidelity
	Some cells or styles in this workbook contain formatting that is not supported by the selected file format. These formats will be converted to the closest format available.			84	Excel 97-2003
